# Supplementary material for: Experimental Design and Optimization of Nano-Transfersomal Gel to Enhance the Hypoglycemic Activity of Silymarin
Source: Polymers (Basel). 2022 Jan 27;14(3):508. doi: 10.3390/polym14030508 (PMC8838802; doi:10.3390/polym14030508)
Supplement: Supplementary file 1 [file polymers-14-00508-s001.zip]

Archive with 1 entries (1 files):
- polymers-1563806-supplementary.pdf
